# Supplementary material for: Alpha-Synuclein Interaction with UBL3 Is Upregulated by Microsomal Glutathione S-Transferase 3, Leading to Increased Extracellular Transport of the Alpha-Synuclein under Oxidative Stress
Source: Int J Mol Sci. 2024 Jul 4;25(13):7353. doi: 10.3390/ijms25137353 (PMC11242132; doi:10.3390/ijms25137353)
Supplement: Supplementary file 1 [file ijms-25-07353-s001.zip]

Archive with 5 entries (5 files):
- a-Syn.TIF
- B-actin.TIF
- HA tag.Tif
- MGST3.TIF
- UBL3.TIF
